# Supplementary material for: Insecticidal Evaluation of Spinosad Against the Hide Beetle, Dermestes maculatus DeGeer (Coleoptera: Dermestidae)
Source: Insects. 2026 Apr 1;17(4):375. doi: 10.3390/insects17040375 (PMC13115977; doi:10.3390/insects17040375)
Supplement: Supplementary file 1 [file insects-17-00375-s001.zip]

Archive with 1 entries (1 files):
- insects-4208537-supplementary.pdf
